# Supplementary material for: Supercritical CO2 Extraction of Bioactive Compounds from Mango (Mangifera indica L.) Peel and Pulp
Source: Foods. 2021 Sep 17;10(9):2201. doi: 10.3390/foods10092201 (PMC8464866; doi:10.3390/foods10092201)
Supplement: Supplementary file 1 [file foods-10-02201-s001.zip]

Archive with 1 entries (1 files):
- foods-1354830-supplementary.pdf
